# Supplementary material for: Onward Virus Transmission after Measles Secondary Vaccination Failure
Source: Emerg Infect Dis. 2024 Sep;30(9):1747–54. doi: 10.3201/eid3009.240150 (PMC11346981; doi:10.3201/eid3009.240150)
Supplement: Appendix 2 — Additional information about case series appraisal and summary of measles secondary vaccination failure transmission risk studies. [file 24-0150-Techapp-s2.xlsx]

## Sheet: Appendix 2 Table 1
Article DOI: https://doi.org/10.3201/eid3009.240150
Onward Virus Transmission after Measles Secondary Vaccination Failure
Appendix 2
Appendix 2 Table 1. JBI’s case series appraisal tool for quality and risk of bias
Criterion	Avramovich 2018	Bianchi 2022	Edmonson 1990	Gibney 2020	Gohil 2016	Hahne 2016	Iwamoto 2021	Jones 2015	Kurata 2020	Rosen 2014	Rota 2011	Santibanez 2014	Sundell 2019	Zhang 2020
Clear inclusion criteria	+	+	+	+	+	+	+	+	+	+	+	+	+	+
Condition measured in a standard, reliable way	+	+	+	+	+	+	+	-	+	+	?	+	+	+
Valid methods for identification of condition	+	+	?	?	+	+	+	?	+	+	?	+	+	+
Consecutive inclusion of participants	+	+	+	+	+	+	?	+	+	+	+	+	?	+
Complete inclusion of participants	+	?	?	?	+	?	?	?	?	+	+	?	+	+
Demographics reported	+	+	+	+	+	+	+	+	+	+	+	+	+	+
Clinical information reported	+	+	+	+	+	+	+	+	+	+	+	+	+	+
Outcomes/follow up results reported	+	+	+	+	+	+	+	+	+	+	+	+	+	+
Presenting sites/clinic demographic information reported	+	?	?	?	+	+	+	+	+	+	+	+	+	+
Appropriate statistical analysis	+	+	+	+	+	+	+	?	+	+	+	+	+	+
FN: +, low risk; –, high risk; ?, unclear risk

## Sheet: Appendix 2 Table 2
Article DOI: https://doi.org/10.3201/eid3009.240150
Onward Virus Transmission after Measles Secondary Vaccination Failure
Appendix 2
Appendix 2 Table 2. Summary of measles SVF transmission risk studies
Study	Country/	Setting	Country elimination status	Study period	SVF case definition	Number of SVF cases identified	Number recorded MCV doses (n)	Number of SVF cases that infected others (%)	Population exposed	Susceptible population exposed	Susceptible population	Number of new cases infected from SVF cases	Attack rate	Reff	SVF case infected others	Measles case definition (n)	Mean Ct value oro-pharyngeal swab (n)	Mean IgG avidity Index(n)	Post-exposure prophylaxis (PEP)
	Location
Avramovich 2018 (1)	Israel	Military	Post elimination	2017 (Aug)	High avidity IgG	6	3 doses (1)	1 (16.7%)	1392	NR	NR	8	NR	1.33	Yes	PCR (5)	NR	70.83 (6)	MVC - 162 doses
							2 doses (5)									IgM (1)
Bianchi 2022 (2)	Italy – Northern Region	NR	Endemic	2017-2021	High avidity IgG	25	2 doses (12)	4 (16%)	NR	NR	NR	4	NR	1	Yes	PCR (25)	32.58 (25)	NR	NR
							1 dose (13)
Edmonson 1990 (3)	US – Wisconsin	NR	Endemic	1986 (Jan-Sep)	IgM-ve/	10	Unknown (10)	0 (0%)	NR	NR	NR	0	NR	0	No	4x IgG titre rise (10)	NR	NR	NR
					IgG+ve
Gibney 2020 (4)	Australia – Victoria	NR	Declared eliminated 2014	2008-2017	IgM-ve/	8	2 doses (1)	0 (0%)	NR	NR	NR	0	NR	0	No	PCR (8)	33.75 (8)	NR	NR
					IgG+ve		1 dose (3)
							Unknown (4)
Gohil 2016 (5)	US – California	Healthcare	Post elimination	2014 (Jan-Apr)	Pre-illness IgG	3	4 doses (1)	0 (0%)	922	NR	NR	0	NR	0	No	PCR (3)	NR	NR	MCV - 31 doses
							Unknown (2)
Hahne 2016 (6)	Netherlands	Healthcare	Post elimination	2014	High avidity IgG (5)	6	2 doses (6)	0 (0%)	NR	NR	NR	0	NR	0	No	PCR (6)	30.3 (6)	88.6 (5)	NR
					OR
					pre-illness IgG (4)
Iwamoto 2021 (7)	US – New York	Community	Post elimination	2018-2019	High avidity IgG	16	2 doses (13)	2 (12.5%)	NR	NR	NR	2	NR	0.125	Yes	PCR (16)	NR	NR	NR
							1 dose (3)
Jones 2015 (8)	US – Arizona	Healthcare	Post elimination	2015 (Jan)	Early IgG +ve (day 2)	1	2 doses (1)	0 (0%)	195	68	Unvaccinated (16)	0	0	0	No	PCR (1)	NR	NR	MIg - 23 doses
											Immuno-compromised (1)
											Unknown (51)
Kurata 2020 (9)	Japan – Osaka	Healthcare, Household	Post elimination	2018 (Nov-Dec)	High avidity IgG (4)	6	2 doses (5)	1 (16.7%)	NR	NR	NR	3	NR	0.5	Yes	PCR (6)	NR	86.33 (4)	MVC - 21 doses
					OR		1 dose (1)												MIg - 3 doses
					Pre-illness IgG (5)
Rosen 2014 (10)	US – New York	Healthcare, Community	Post elimination	2011	High avidity IgG	3	2 doses (3)	1 (33.3%)	319	96	Unvaccinated (15)	4	0.0417	1.33	Yes	PCR (5)	NR	76.4 (3)	PEP given – unknown type
											Unknown (81)
Rota 2011 (11)	US – Pennsylvania, Virginia	Healthcare	Post elimination	2009	High avidity IgG	2	5 doses (1)	0	>100	NR	NR	0	NR	0	No	IgM (2)	NR	NR	NR
							1 dose (1)
Santibanez 2014 (12)	Italy, Germany, Slovenia	Mass gathering, Healthcare	Endemic	2011 (Jun-July)	High avidity IgG	8	2 doses (5)	1 (12.5%)	NR	NR	NR	1	NR	0.125	Yes	PCR (8)	NR	78.63 (8)	NR
							1 dose (3)
Sundell 2019 (13)	Sweden	Healthcare, Community	Post elimination	2017-2018 (Dec-Jan)	High avidity IgG	13	2 doses (5)	0 (0%)	NR	NR	NR	0	NR	0	No	PCR (13)	32.25 (8)	86.54 (13)	MCV - ~1000 doses
							1 dose (8)												MIg - ~300 doses
Zhang 2020 (14)	China – Beijing	Healthcare	Endemic	2018 (Jan)	High avidity IgG	2	1 dose (2)	1 (50%)	102	16	Unvaccinated (16)	1	0.0625	0.5	Yes	PCR (2)	NR	77.5 (2)	PEP unknown type – 33 doses
NR = Not recorded; MCV = Post exposure prophylaxis with measles containing vaccine; MIg = Post exposure prophylaxis with measles immunoglobulin.
References
1. Avramovich E, Indenbaum V, Haber M, Amitai Z, Tsifanski E, Farjun S, et al. Measles Outbreak in a Highly Vaccinated Population - Israel, July-August 2017. MMWR Morb Mortal Wkly Rep. 2018;67(42):1186-8.
2. Bianchi S, Gori M, Fappani C, Ciceri G, Canuti M, Colzani D, et al. Characterization of Vaccine Breakthrough Cases during Measles Outbreaks in Milan and Surrounding Areas, Italy, 2017-2021. VIRUSES-BASEL. 2022;14(5).
3. Edmonson MB, Addiss DG, McPherson JT, Berg JL, Circo SR, Davis JP. Mild Measles and Secondary Vaccine Failure During a Sustained Outbreak in a Highly Vaccinated Population. JAMA. 1990;263(18):2467-71.
4. Gibney KB, Attwood LO, Nicholson S, Tran T, Druce J, Healy J, et al. Emergence of Attenuated Measles Illness Among IgG-positive/IgM-negative Measles Cases: Victoria, Australia, 2008-2017. CLINICAL INFECTIOUS DISEASES. 2020;70(6):1060-7.
5. Gohil SK, Okubo S, Klish S, Dickey L, Huang SS, Zahn M. Healthcare Workers and Post-Elimination Era Measles: Lessons on Acquisition and Exposure Prevention. CLINICAL INFECTIOUS DISEASES. 2016;62(2):166-72.
6. Hahne SJM, Lochlainn LMN, van Burgel ND, Kerkhof J, Sane J, Yap KB, et al. Measles Outbreak Among Previously Immunized Healthcare Workers, the Netherlands, 2014. JOURNAL OF INFECTIOUS DISEASES. 2016;214(12):1980-6.
7. Iwamoto M, Hickman CJ, Colley H, Arciuolo RJ, Mahle CE, Deocharan B, et al. Measles infection in persons with secondary vaccine failure, New York City, 2018-19. VACCINE. 2021;39(38):5346-50.
8. Jones J, Klein R, Popescu S, Rose K, Kretschmer M, Carrigan A, et al. Lack of Measles Transmission to Susceptible Contacts from a Health Care Worker with Probable Secondary Vaccine Failure - Maricopa County, Arizona, 2015. MMWR-MORBIDITY AND MORTALITY WEEKLY REPORT. 2015;64(30):832-3.
9. Kurata T, Kanbayashi D, Egawa K, Kinoshita M, Yoshida H, Miyazono M, et al. A measles outbreak from an index case with immunologically confirmed secondary vaccine failure. VACCINE. 2020;38(6):1467-75.
10. Rosen JB, Rota JS, Hickman CJ, Sowers SB, Mercader S, Rota PA, et al. Outbreak of Measles Among Persons With Prior Evidence of Immunity, New York City, 2011. CLINICAL INFECTIOUS DISEASES. 2014;58(9):1205-10.
11. Rota JS, Hickman CJ, Sowers SB, Rota PA, Mercader S, Bellini WJ. Two case studies of modified measles in vaccinated physicians exposed to primary measles cases: high risk of infection but low risk of transmission. J Infect Dis. 2011;204 Suppl 1:S559-63.
12. Santibanez S, Prosenc K, Lohr D, Pfaff G, Markocic OJ, Mankertz A. Measles virus spread initiated at international mass gatherings in Europe, 2011. EUROSURVEILLANCE. 2014;19(35):6-15.
13. Sundell N, Dotevall L, Sansone M, Andersson M, Lindh M, Wahlberg T, et al. Measles outbreak in Gothenburg urban area, Sweden, 2017 to 2018: low viral load in breakthrough infections. Euro Surveill. 2019;24(17).
14. Zhang ZJZ, Chen M, Ma R, Pan JB, Suo LD, Lu L. Outbreak of measles among persons with secondary vaccine failure, China, 2018. HUMAN VACCINES & IMMUNOTHERAPEUTICS. 2020;16(2):358-62.
